# Supplementary material for: In Silico Identification of QTL-Based Polymorphic Genes as Salt-Responsive Potential Candidates through Mapping with Two Reference Genomes in Rice
Source: Plants (Basel). 2020 Feb 11;9(2):233. doi: 10.3390/plants9020233 (PMC7076550; doi:10.3390/plants9020233)
Supplement: Supplementary file 1 [file plants-09-00233-s001.zip]

Archive with 1 entries (1 files):
- plants-693012-supplementary.xlsx
