# Supplementary material for: In Silico Identification of QTL-Based Polymorphic Genes as Salt-Responsive Potential Candidates through Mapping with Two Reference Genomes in Rice
Source: Plants (Basel). 2020 Feb 11;9(2):233. doi: 10.3390/plants9020233 (PMC7076550; doi:10.3390/plants9020233)
Supplement: Supplementary file 1 [file plants-09-00233-s001.zip › plants-693012-supplementary.xlsx]

## Sheet: S1
Supplementary Table S1. Supporting references for QTL hotspots co-located in the same chromosomal regions reported in other breeding studies.
QTL hotspot	Chromosome	Location (Mb)	References*
1	1	22.5–23.2	Ahmadi et al. 2011
			Pang et al. 2017
2	2	33.5–34.1	Qi et al. 2008
			Tiwari et al. 2016
3	3	34.9–35.8	Champoux et al. 1995
			Sabouri and Sabouri, 2008
			Thomson et al. 2010
			Ahmadi et al. 2011
			Tiwari et al. 2016
4	4	19.1-20.0	Ahmadi et al. 2011.
5	4	25.4-25.7	Ahmadi and Fotokian, 2011
7	5	19.8–20.5	Price et al. 2002
8	6	11.0–12.2	Tiwari et al. 2016
9	7	3.2–5.1	Ahmadi et al. 2011
			Lin et al. 2004
10	9	21.6–22.4	Haq et al. 2010
			Sabouri and Sabouri 2008
			Champoux et al. 1995
11	10	0–0.79	Qi et al. 2008
12	11	23.4–24.1	Haq et al. 2010
14	12	26.3–	Tiwari et al. 2016
		(~27.0)

## Sheet: S2
Supplementary Table S2. Summary of the of the abiotic stress related genes present in the QTL hotspots.
Hotspot	Chromosome number	QTL location		Total variants comparatively to Nip		Total variants comparatively to R498		Total number of genes	Abiotic stress related genes	At 354*		Bg 352*
		Nipponbare#	R498	At 354	Bg 352	At 354	Bg 352			SNPs	InDels	SNPs	InDels
1	1	22.5-23.2	23.4-24.1	5633	4390	5	1778	70	5	79	32	13	6
2	2	33.5-34.1	35.3-35.9	4156	4151	134	440	76	19	260	270	56	52
3	3	34.9-35.8	37.9-38.8	3481	4258	4222	4844	137	11	69	130	17	31
4	4	19.1-20.0	19.1-20.0	6450	7392	4291	2591	82	7	112	91	35	30
5	4	25.4-26.7	25.5-26.8	688	677	178	166	155	5	71	79	11	13
6	4	0.9-1.1	1.1-1.3	2888	3711	2588	840	22	2	110	162	13	10
7	5	19.8-20.5	21.1-21.8	7030	6989	57	1033	53	11	116	107	18	15
8	6	11.0-12.2	11.0-11.9	10314	10235	2950	2238	82	4	52	63	13	10
9	7	3.2-5.1	3.1-4.9	11232	10904	454	452	215	8	124	122	21	18
10	9	21.6-22.4	23.2-24.2	7504	7477	2457	2	122	13	243	197	22	20
11	10	0-0.79	0-0.95	7907	7394	5956	89	51	6	138	79	11	4
12	11	23.4-24.1	25.9-26.6	4991	5359	4732	4915	61	2	118	153	9	14
13	11	25.6-26.4	28.2-29.3	5996	2928	5449	2217	48	7	223	163	15	15
14	12	26.3-27.0	25.3-25.9	3805	4508	3197	390	62	6	40	132	7	21
# Gimhani et al., (2016)
*Variants in Abiotic stress related genes

## Sheet: S3
Supplementary Table S3. Variants identified in abiotic stress related genes with reference to Nipponbare genome.
Gene							variants
	5' upstream				Exons			Introns		3' downstream
	At 354		Bg 352		At 354	Bg 352		At 354	Bg 352	At 354	Bg 352
Os01g0307500*	1		1		7	7		29	26	4	4
Os01g0532600 *	1		1		9	9		1	1	5	5
Os01g0581400	21		1		16	0		10	0	0	0
Os01g0583100	7		0		2	0		4	0	6	0
Os01g0591000	2		2		11	2		91	66	1	0
Os01g0602800	4		4		4	4		6	6	2	2
Os01g0612700	0		0		13	13		6	6	2	2
Os01g0884300*	1		1		2	2		1	1	2	2
Os01g0955100*	1		1		3	2		0	0	1	1
Os02g0148100*	0		0		3	3		3	8	2	0
Os02g0175000*	0		0		5	5		2	2	0	1
Os02g0553200*	0		0		2	2		7	8	2	2
Os02g0760500	1		1		2	2		22	26	1	1
Os02g0766700	0		0		1	3		6	9	1	0
Os02g0767500	1		2		3	2		8	6	1	2
Os02g0768600	1		1		1	1		6	6	0	0
Os02g0769800	1		1		8	8		13	13	1	1
Os02g0773200	0		0		2	2		1	1	0	0
Os02g0774100	4		4		0	0		5	5	0	0
Os02g0782500	0		5		2	6		0	29	2	0
Os02g0787200	0		0		1	1		0	0	8	8
OS02g0787300	1		1		5	5		1	1	0	0
Os02g0790500	1		1		5	5		1	1	0	0
Os02g0791700	1		1		7	7		13	13	3	3
Os02g0794500	12		12		3	3		5	5	5	5
Os02g0796300	0		0		1	1		0	0	1	1
Os02g0797300	0		0		2	2		9	9	4	4
Os02g0802700	4		4		6	6		11	11	3	3
Os02g0809800	2		2		0	8		9	8	3	3
Os02g0819200	1		1		2	2		5	5	1	1
Os02g0833900	3		2		0	1		0	0	0	0
Os03g0285800*	4		4		1	1		9	8	0	0
Os03g0795900	2		0		3	1		7	0	0	0
Os03g0800700	1		1		0	0		4	4	0	0
Os03g0815100	1		1		2	2		0	0	0	0
Os03g0820300	1		1		0	0		0	0	1	1
Os03g0825800	0		0		4	4		2	2	0	0
Os03g0827700	1		1		7	7		15	15	1	1
Os03g0838400	0		3		0	12		0	79	0	8
Os03g0839000	0		6		0	4		0	24	1	4
Os03g0839200	0		0		0	14		0	36	0	11
Os03g0843300	1		1		0	0		0	0	0	0
Os03g0848400	5		4		3	3		6	2	2	1
Os04g0116600	1		1		18	0		30	2	29	2
Os04g0117600	1		1		6	20		38	144	0	2
Os04g0395600*	1		1		4	4		8	9	1	1
Os04g0398500	1		1		13	13		0	0	0	0
Os04g0401700	1		1		4	3		26	25	1	1
Os04g0423400	3		3		13	16		2	2	10	11
Os04g0423800	1		1		0	0		0	0	2	2
Os04g0430800	0		1		4	3		7	6	4	3
Os04g0432000	1		0		0	0		24	28	0	0
Os04g0437600	2		0		3	0		23	0	1	1
Os04g0492500	3		3		4	4		44	41	3	3
Os04g0498600	0		0		10	10		5	5	5	5
Os04g0497350	2		2		0	0		2	2	0	0
Os04g0533000	0		4		0	0		1	1	0	0
Os04g0543900	0		0		0	0		3	12	0	0
Os04g0560600*	3		3		0	0		2	2	3	3
Os04g0584600*	3		2		1	2		9	9	1	1
Os04g0607500*	6		6		2	2		1	1	1	1
Os04g0607600*	0		0		4	4		38	38	1	1
Os05g0150500*	2		2		1	1		14	14	1	1
Os05g0381400	0		0		2	2		1	1	0	0
Os05g0382600	5		3		2	2		2	2	3	3
Os05g0393800	2		1		1	2		16	16	0	0
Os05g0390500	0		0		2	2		10	6	1	2
Os05g0404200	0		0		1	1		3	3	0	0
Os05g0410900	1		1		2	2		32	33	1	1
Os05g0411300	0		0		2	2		5	5	2	2
Os05g0428400	0		0		4	4		5	5	1	1
Os05g0442400	0		0		4	4		5	5	1	1
Os05g0428700	0		0		6	6		25	25	2	2
Os05g0455500	2		2		4	3		18	14	0	0
Os05g0534400*	1		1		0	0		2	2	2	2
Os05g0542500*	1		1		2	2		6	6	0	0
Os05g0566400*	0		0		3	3		11	11	0	0
Os06g0130100*	1		0		4	4		11	15	1	1
Os06g0301000	3		3		2	2		7	7	0	0
Os06g0306300	0		0		2	2		0	0	1	1
Os06g0318500	0		0		4	9		14	18	2	1
Os06g0342500	1		1		4	4		23	22	3	4
Os06g0606000*	0		0		5	5		14	14	1	1
Os06g0699400*	1		2		2	3		4	5	0	0
Os06g0701600*	0		0		9	9		3	3	3	3
Os06g0701700*	0		0		1	2		2	2	0	0
Os07g0143200	1		1		5	5		5	5	4	4
Os07g0150100	4		4		6	6		18	17	4	3
Os07g0161600	1		1		4	4		9	9	2	2
Os07g0181000	3		3		9	7		14	14	0	0
Os07g0186200	0		0		11	11		0	0	0	0
Os07g0188800	1		2		5	5		16	16	2	2
Os07g0190000	1		1		6	6		8	8	3	4
LOC107281785	0		0		0	0		5	2	0	0
Os07g0225300*	3		2		10	2		0	0	2	1
Os07g0666900*	0		0		1	9		5	53	1	4
Os09g0438000*	0		0		3	3		74	74	1	1
Os09g0526600	0		0		0	0		1	0	0	0
Os09g0537700	0		0		1	1		3	3	1	3
Os09g0547500	0		0		3	3		4	4	3	3
Os09g0548700	1		1		1	1		18	15	2	3
Os09g0554300	0		0		1	1		27	27	2	2
Os09g0555500	1		1		4	4		22	22	1	1
Os09g0559600	0		0		0	1		20	19	6	2
Os09g0559800	6		0		4	2		74	9	0	1
Os09g0561400	0		0		0	0		6	28	1	3
Os09g0561450	0		0		1	1		25	28	1	1
Os09g0567300	0		0		1	1		4	4	2	2
Os09g0567400	0		0		0	0		2	2	1	2
Os09g0570000	0		0		5	5		9	9	1	2
Os10g0103800	3		4		2	1		21	21	0	1
Os10g0105400	2		0		6	0		33	0	6	0
Os10g0107000	0		0		17	4		3	1	0	0
Os10g0109600	0		0		4	0		1	0	1	0
LOC4347962	0		0		1	1		36	36	3	2
Os10g0109700	1		1		0	0		9	11	0	0
Os10g0430900*	2		2		10	10		13	14	1	1
LOC9268214	0		0		0	0		2	12	0	0
Os11g0621825	1		4		8	12		110	129	0	3
Os11g0655900	4		0		4	1		0	0	4	2
Os11g0656000	4		0		3	5		0	0	4	3
Os11g0661600	2		2		23	22		34	33	9	7
Os11g0663100	0		0		0	0		8	19	0	0
Os11g0664800	5		5		1	1		23	23	3	3
Os11g0667000	7		9		0	0		12	13	0	0
Os11g0669100	5		0		15	7		65	22	3	0
LOC4352807	1		0		0	0		5	0	6	0
Os12g0622500	0		3		0	2		0	0	0	2
Os12g0623500	0		5		0	18		1	76	0	4
Os12g0624200	1		0		0	7		0	0	0	1
Os12g0633600	3		3		0	0		8	9	1	1
Os12g0638700	3		2		3	3		12	14	3	3
Os12g0641100*	3		3		6	6		35	34	2	2

## Sheet: S4
Supplementary Table S4. Candidate genes identified based on polymorphic SNPs in exons regions of two parents.
			Nipponbare				R498
Gene	QTL hotspots and additive effecta	Variation type	Location	Reference	At 354	Bg 352	Location	Reference	At 354	Bg 352	Amino acid position
Os01g0583100	01, At 354	SNP	22618323	G	A	G	23512156	A	A	G	S 113 G
Os01g0591000	01, At 354	SNP	23105473	A	C	A	24023981	C	C	A	E 377 D
		SNP	23105878	G	G	A	24024387	G	G	A	I 439 A
		SNP	23105935	C	T	C	24024444	T	T	C	L 458 F
Os02g0148100*		SNP	2643577	C	A	C	2619121	C	A	C	I 283 S
		SNP	2645419	A	G	A	2620963	G	G	G	H 17 Y
Os02g0766700	02, At 354	SNP	32280585	T	T	A	33995605	A	T	A	K 260 N
		SNP	32280768	G	G	T	33995788	T	G	T	F 199 L
Os02g0782500	02, At 354	SNP	33179698	G	A	G	34964129	A	A	G	G 53 S
Os03g0795900	03, At 354	SNP	33108275	T	G	T	36214157	G	G	T	S 205 A
		SNP	33108728	C	T	C	36214610	T	T	C	P 356 S
Os03g0838400	03, At 354	SNP	35238419	G	G	C	38304716	G	G	C	V 38 L
		SNP	35241472	C	C	T	38307806	C	C	T	A 419 V
Os03g0839000	03, At 354	SNP	35256309	T	T	C	38322608	T	T	C	I 149 V
		SNP	35257525	A	A	C	38323824	C	A	C	S 49 A
Os03g0848400	03, At 354	SNP	35674217	A	G	A	38748622	G	G	A	V 178 A
		SNP	35674231	A	T	A	38748636	A	T	A	D 173 E
Os04g0116600	06, Bg 352	SNP	984605	G	C	G	1283159	G	C	G	G 4 A
		SNP	984658	A	G	A	1283212	A	G	A	T 22 A
		SNP	984764	C	G	C	1283318	C	G	C	T 57 R
		SNP	984912	C	G	C	1283466	C	G	C	F 106 L
		SNP	985222	A	T	A	1283776	A	T	A	T 210 S
Os04g0430800	04, At 354	SNP	21364297	T	C	T	21335928	C	C	T	K 68 E
Os05g0393800	07, At 354	SNP	19165864	G	G	C	20365256	G	G	C	E 721 D
Os05g0455500	07, At 354	SNP	22378091	T	C	T	23742071	C	C	C	T 295 A
Os06g0318500	08, Bg 352	SNP	12333436	C	C	G	12014919	G	C	G	L 59 V
		SNP	12335342	G	G	A	12016821	A	G	A	V 188 I
		SNP	12335917	T	T	C	12017396	C	C	C	M 280 T
		SNP	12337069	A	G	A	12018548	A	G	A	N 471 S
		SNP	12337075	C	C	T	12018554	T	C	T	P 473 L
Os09g0559800	10, Bg 352	SNP	22242058	G	G	T	23930843	T	G	T	A 85 S
		SNP	22242182	C	T	C	23930967	C	T	C	T 126 I
		SNP	22242483	T	A	T	23931268	T	T	T	L 160 M
Os10g0103800	11, Bg 352	SNP	304635	T	A	T	484511	T	A	T	D 107 V
Os10g0105400	11, Bg 352	SNP	408322	A	G	A	611111	A	G	A	W 729 R
		SNP	408780	C	T	C	611572	C	T	C	S 576 N
		SNP	410518	C	A	C	613310	C	A	C	A 280 S
Os10g0109600	11, Bg 352	SNP	677462	C	T	C	877513	T	T	T	D 290 N
Os11g0621825	13, At 354	SNP	24274832	C	C	T	26812126	T	C	T	G 32 S
		SNP	24274846	G	G	A	26812140	A	G	A	P 27 L
Os11g0656000	13, At 354	SNP	26275820	T	G	T	29209668	T	G	T	M 4 R
		SNP	26275973	A	A	G	29213706	G	G	G	K 55 R
		SNP	26276107	T	T	A	29213840	A	A	A	L 100 M
Os11g0669100	13, At 354	SNP	27018048	G	A	G	29775544	G	A	G	A 167 T
		SNP	27018051	A	C	A	29775547	A	C	A	S 168 R
		SNP	27020015	T	C	T	29778663	T	C	T	I 488 T
		SNP	27020149	G	C	G	29778797	G	C	G	G 508 A
		SNP	27020167	C	A	C	29778815	C	A	C	A 514 E
		SNP	27020217	C	G	C	29778865	C	G	C	H 531 D
Os12g0623500	14, Bg 352	SNP	26622358	C	C	T	25646989	T	C	T	V 471 M
		SNP	26622532	G	G	A	25647163	A	G	A	P 442 S
		SNP	26624131	G	G	T	25648756	T	G	T	Q 215 K

## Sheet: S5
Supplementary Table S5. GO analysis of the selected candidate genes.
Gene	Molecular Function	Biological Process	Cellular Component
Os01g0307500	cation transmembrane transporter activity (GO:0008324)	Sodium ion transport (GO:0006814)	Plasma membrane
		(GO:0098655)	(GO:0005886) (GO:0016021)
Os01g0581400	Protein kinase activity (GO:0004672)/ATP binding (GO:0005524) /Hydrolase activity (GO:0016787)	Protein phosphorylation (GO:0006468)
Os01g0583100	protein serine/threonine phosphatase activity (GO:0004722, GO:0005515) /	response to water deprivation (GO:0009414) / negative regulation of abscisic acid-activated signaling pathway (GO:0009788)	Nucleus (GO:0005634)/ cytosol (GO:0005829)
	cation binding (GO:0043169)
Os01g0591000	nucleotide binding (GO:0000166) / aldehyde dehydrogenase (NAD) activity (GO:0004029) / glyceraldehyde-3-phosphate dehydrogenase (NAD+) (non-phosphorylating) activity (GO:0043878)	oxidation-reduction process (GO:0055114)
Os02g0148100	MAP kinase activity (GO:0004707) / ATP binding (GO:0005524)	regulation of gene expression (GO:0010468) / MAPK cascade (GO:0000165)	Nucleus (GO:0005634) / cytoplasm (GO:0005737)
Os02g0766700	DNA binding (GO:0003677) / transcription factor activity (GO:0003700)	Response to water deprivation (GO:0009414) / Response to salt stress (GO:0009651) / Abscisic acid signaling pathway (GO:0009738)
Os02g0782500	protein self-association (GO:0043621/ GO:0051082)	Response to salt / hydrogen peroxide/heat/high light intensity (GO:0009651/ GO:0042542/ GO:0009408/ GO:0009644)	Cytoplasm (GO:0005737)
Os03g0795900	DNA binding (GO:0003700 / GO:0000978)	positive regulation of transcription from RNA polymerase II promoter in response to heat stress (GO:0061408)	Nucleus (GO:0005634)
			Cytoplasm (GO:0005737)
Os03g0838400	ammonium transmembrane transporter activity (GO:0008519)	ammonium transmembrane transport (GO:0072488)	integral component of membrane (GO:0016021)
Os03g0839000	Ubiquitin protein ligase activity (GO:0061630)	Protein ubiquitination (GO:0016567)	Integral component of membrane (GO:0016021)
Os03g0839200	drug transmembrane transporter activity (GO:0015238) / antiporter activity (GO:0015297)	drug transmembrane transport (GO:0006855)	integral component of membrane (GO:0016021)
Os03g0848400		intracellular protein transport (GO:0006886) / endoplasmic reticulum to Golgi vesicle-mediated transport (GO:0006888) / protein localization to endoplasmic reticulum exit site (GO:0070973)	endoplasmic reticulum membrane (GO:0005789) / integral component of plasma membrane (GO:0005887)
Os04g0116600	ketoreductase activity (GO:0045703)	oxidation-reduction process (GO:0055114)	endoplasmic reticulum (GO:0005783) / integral component of membrane (GO:0016021)
Os04g0117600	tRNA dihydrouridine synthase activity (GO:0017150) / metal ion binding (GO:0046872) / flavin adenine dinucleotide binding (GO:0050660)	tRNA dihydrouridine synthesis (GO:0002943) / oxidation-reduction process (GO:0055114)	Vacuole (GO:0005773)
Os04g0423400	NIL	NIL	NIL
Os04g0430800	enzyme activator activity (GO:0008047) / protein disulfide oxidoreductase activity (GO:0015035) / oxidoreductase activity (GO:0016671) / protein-disulfide reductase activity (GO:0047134)	glycerol ether metabolic process (GO:0006662) / positive regulation of catalytic activity (GO:0043085) / cell redox homeostasis (GO:0045454 / GO:0055114)	Chloroplast (GO:0009507)
Os05g0390500	protein C-terminus binding (GO:0008022) / RNA polymerase II CTD heptapeptide repeat phosphatase activity (GO:0008420)	response to salt stress (GO:0009651) / dephosphorylation of RNA polymerase II C-terminal domain (GO:0070940)	Nucleus (GO:0005634)
Os05g0393800	calcium activated cation channel activity (GO:0005227)	NIL	plasma membrane (GO:0005886)
Os05g0455500	glutamate-5-semialdehyde dehydrogenase activity (GO:0004350 / transferase activity (GO:0016740)	Proline biosynthetic process (GO:0006561)	NIL
Os06g0318500	sodium:proton antiporter activity (GO:0015385) / potassium:proton antiporter activity (GO:0015386)	response to salt stress (GO:0009651) / regulation of intracellular pH (GO:0051453) / potassium ion homeostasis (GO:0055075, GO:0071805, GO:1902600) / sodium ion import across plasma membrane (GO:0098719)	vacuolar membrane; (GO:0005774) / plasma membrane (GO:0005886) / integral component of membrane (GO:0016021)
Os07g0181000	magnesium ion binding (GO:0000287) / kinase activity (GO:0016301, GO:0004743) / potassium ion binding (GO:0030955)	glycolytic process (GO:0006096)	chloroplast stroma (GO:0009570)
Os07g0225300	protein homodimerization activity (GO:0042803) / sequence-specific DNA binding (GO:0043565)	positive regulation of response to salt stress (GO:1901002) / positive regulation of response to water deprivation (GO:1902584) / regulation of transcription, DNA-templated (GO:0006355)	Nucleus (GO:0005634)
Os09g0559800	transmembrane transporter activity (GO:0022857)	integral component of membrane (GO:0016021) / transmembrane transport (GO:0055085)	NIL
Os10g0103800	magnesium ion binding (GO:0000287) / ATP binding (GO:0005524) / inositol tetrakisphosphate 1-kinase activity (GO:0047325) / inositol-1,3,4-trisphosphate 6-kinase activity (GO:0052725) inositol-1,3,4-trisphosphate 5-kinase activity (GO:0052726)	regulation of response to osmotic stress (GO:0047484) / inositol trisphosphate metabolic process (GO:0032957) / inositol phosphorylation (GO:0052746)	endoplasmic reticulum (GO:0005783)
Os10g0105400	histamine N-methyltransferase activity (GO:0046539)	Methylation (GO:0032259)
Os10g0107000	nucleic acid binding (GO:0003676) / peroxidase activity (GO:0004601) / zinc ion binding (GO:0008270) / ammonium transmembrane transporter activity (GO:0008519)	response to oxidative stress (GO:0006979) / oxidation-reduction process (GO:0055114) / ammonium transmembrane transport (GO:0072488) / cellular oxidant detoxification (GO:0098869)	retrotransposon nucleocapsid (GO:0000943) / integral component of membrane (GO:0016021)
Os10g0109600	peroxidase activity (GO:0004601) / metal ion binding (GO:0046872)	Response to oxidative stress (GO:0006979) / hydrogen peroxide catabolic process (GO:0042744) / oxidation-reduction process (GO:0055114) / cellular oxidant detoxification (GO:0098869)	Extra cellular region (GO:0005576)
Os11g0621825	NIL	nucleic acid metabolic process (GO:0090304)	NIL
Os11g0655900	protein binding (GO:0005515) / electron transfer activity (GO:0009055) / protein disulfide oxidoreductase activity (GO:0015035)	electron transport chain (GO:0022900) / cell redox homeostasis (GO:0045454)	Nucleus (GO:0005634) / cytoplasm (GO:0005737)
Os11g0656000	electron transfer activity (GO:0009055) / protein disulfide oxidoreductase activity (GO:0015035)	cell redox homeostasis (GO:0045454)	Nucleus (GO:0005634) / cytoplasm (GO:0005737)
Os11g0669100	DNA-binding transcription factor activity (GO:0003700) protein serine/threonine kinase activity (GO:0004674) calmodulin binding(GO:0005516) / ATP binding(GO:0005524) / sequence-specific DNA binding (GO:0043565)	regulation of transcription, DNA-templated (GO:0006355) / protein phosphorylation (GO:0006468) / cell surface receptor signaling pathway (GO:0007166) / regulation of salicylic acid biosynthetic process (GO:0080142)	Nucleus (GO:0005634)
Os12g0622500	DNA binding (GO:0003677) / DNA topoisomerase type II (ATP-hydrolyzing) activity (GO:0003918) / ATP binding (GO:0005524) / endodeoxyribonuclease activity (GO:0016889) / protein homodimerization activity (GO:0042803) metal ion binding (GO:0046872)	meiotic DNA double-strand break processing (GO:0000706) / DNA catabolic process (GO:0000737) / DNA topological change (GO:0006265) / reciprocal meiotic recombination (GO:0007131) / meiotic DNA double-strand break formation (GO:0042138)	nuclear chromosome (GO:0000228)
Os12g0623500	transmembrane transporter activity (GO:0022857)	transmembrane transport (GO:0055085)	Membrane (GO:0016020, GO:0016021)
Os12g0624200	NIL	transmembrane transport (GO:0055085)	integral component of membrane (GO:0016021)

## Sheet: S6
Supplementary Table S6.Presence of InDels in the selected indica rice panel
1 - InDel is present		del - deletion
0- InDel is absent		ins - insertion
NAME	IRIS ID	SUBPOPULATION	Os01g0581400	Os03g0839200		Os04g0117600	Os05g0390500	Os07g0181000	Os07g0225300*	Os10g0107000			Os11g0655900	Os12g0622500	Os12g0624200
			12bp del in At	3bp del in Bg	3bp ins in Bg	3bp ins in Bg	2bp ins in At	6bp ins in At	9bp ins in At	3bp del in At	9bp del in At	3bp ins in At	6bp ins In At	2bp in Bg	3bp del in Bg
				IND 1	IND 2					IND 1	IND 2	IND 3
PODI HEENATI::IRGC 36345-1	IRIS 313-9636	aus	0	0	0	0	1	0	0	1	0	0	1	1	0
HODARAWALA::IRGC 67631-1	IRIS 313-10020	aus	0	0	0	0	1	0	0	1	0	0	1	0	1
PUTTU NELLU::IRGC 55346-1	IRIS 313-9969	indx	1	0	0	0	0	0	0	1	0	0	0	0	1
PANNITHI::IRGC 51049-1	IRIS 313-9949	trop	0	0	0	0	0	0	0	1	0	0	0	0	0
KURULU WEE (WHITE)::IRGC 66518-1	IRIS 313-8342	aus	0	0	0	0	0	0	0	0	1	1	0	0	1
MUTTU SAMBA::IRGC 36333-1	IRIS 313-9039	ind2	0	0	0	0	0	0	0	1	0	0	0	0	0
NALUMOOLAI KARUPAN::IRGC 8993-1	IRIS 313-9809	ind3	0	1	0	0	0	0	0	1	0	0	0	1	1
POKKALI::IRGC 8948-1	IRIS 313-8244	ind2	1	0	0	0	0	0	0	0	1	0	1	1	0
KOTTEYARAN::IRGC 47383-1	IRIS 313-8660	ind2	0	0	0	0	0	0	0	0	0	1	1	1	1
BW 295-5::IRGC 63098-1	IRIS 313-10002	ind1B	0	0	0	0	0	0	0	1	0	0	0	0	0
KURKARUPPAN::IRGC 15449-1	IRIS 313-9861	aus	0	0	0	0	1	0	0	1	0	0	1	0	0
105::IRGC 40896-1	IRIS 313-8783	admix	0	0	0	0	0	0	0	1	0	0	0	0	0
KURULUTUDU::IRGC 36304-1	IRIS 313-8925	ind2	1	0	0	0	0	0	0	1	0	0	0	1	1
KALU ILANKALAYAN::IRGC 36270-1	IRIS 313-8968	ind2	1	0	0	0	0	0	0	1	0	0	0	0	0
GALWAKA HANDERAN::IRGC 31381-1	IRIS 313-9256	indx	0	0	0	0	0	0	0	1	0	0	1	0	0
H 6::IRGC 157-1	IRIS 313-9472	indx	1	1	1	0	0	0	0	1	0	0	0	0	0
RANGOON SAMBA::IRGC 11940-1	IRIS 313-9832	ind2	0	0	0	0	0	0	0	1	0	0	0	0	0
MODDAI KARUPPAN::IRGC 15465-1	IRIS 313-9862	ind2	0	0	0	0	0	0	0	0	0	0	0	0	0
SIGARDIS::IRGC 15555-1	IRIS 313-9867	ind1B	1	1	1	0	0	0	0	1	0	0	0	0	0
CHANDINA::IRGC 36420-1	IRIS 313-9917	ind1B	1	1	1	0	0	0	0	1	0	0	0	0	0
SITHAIYAN KOTTAI SAMBA::IRGC 50155-1	IRIS 313-9936	ind2	1	1	1	1	0	0	0	1	0	0	0	0	1
KULA KARUPPAN::IRGC 55328-1	IRIS 313-9968	indx	1	1	1	1	0	0	0	1	0	0	1	0	0
RACE PERUMAL::IRGC 55347-1	IRIS 313-9970	ind2	0	1	1	0	0	0	0	0	1	1	0	0	0
BALASURIYA A::IRGC 66509-1	IRIS 313-8699	indx	0	0	0	0	0	0	0	1	0	0	0	0	0
SINNA SITHIRA KALI::IRGC 51064-1	IRIS 313-9091	indx	1	0	0	0	0	0	0	1	0	0	0	1	1
PODIWEE::IRGC 11938-1	IRIS 313-9831	indx	0	0	0	0	0	0	0	1	0	0	0	0	0
3210::IRGC 116950-1	IRIS 313-10298	ind1B	0	0	0	0	0	0	0	1	0	0	0	1	0
WIR 1391::IRGC 51605-1	IRIS 313-9963	aus	0	0	0	1	1	0	0	1	0	1	1	0	1
A 69-1::IRGC 55305-1	IRIS 313-11510	indx	1	0	0	0	1	0	0	1	0	0	1	0	0
HERATH BANDA::IRGC 67630-1	IRIS 313-11741	ind2	0	0	0	0	0	0	0	1	0	0	1	0	0
MUDALIGA WEE::IRGC 74706-1	IRIS 313-11916	ind2	0	0	0	0	0	0	0	1	0	0	1	0	0
PACHCHAIPERUMAL 2462-11::IRGC 3474-1	IRIS 313-10476	ind2	0	1	1	0	0	0	0	0	0	1	0	0	0
MATHOLUWA::IRGC 8901-1	IRIS 313-10609	indx	0	0	0	0	1	0	0	1	0	0	1	0	0
ALAGUSAMBA::IRGC 8944-2	IRIS 313-10610	ind2	0	0	0	0	0	0	0	0	1	1	1	0	0
SAMBA::IRGC 11993-1	IRIS 313-10661	ind2	0	0	0	0	0	0	0	1	0	0	0	1	1
KAHATAWEE::IRGC 12004-1	IRIS 313-10662	ind2	0	1	0	0	0	1	0	0	0	0	0	0	0
PERIYA VELLAI::IRGC 15475-1	IRIS 313-10717	ind2	1	1	1	0	0	1	0	0	1	1	0	0	0
KARUTHA SEENATI::IRGC 15515-2	IRIS 313-10718	aus	0	0	0	0	1	0	0	1	0	0	1	0	1
VELLAI KOLOMBAN::IRGC 15517-1	IRIS 313-10719	ind2	1	1	1	0	0	0	0	0	0	1	1	1	0
HEENDIKWEE::IRGC 15587-2	IRIS 313-10720	indx	1	1	0	0	0	0	0	1	0	0	0	0	0
HALSUDU HEENATI::IRGC 15599-1	IRIS 313-10721	ind2	0	0	0	0	0	0	0	1	0	0	1	1	1
GODAWEL::IRGC 15750-1	IRIS 313-10722	trop	0	0	0	0	1	0	0	1	0	0	0	0	0
SUDU KARAYAL::IRGC 15348-1	IRIS 313-10715	ind2	0	0	0	0	0	0	0	1	0	0	1	1	0
MURUNGA::IRGC 15428-1	IRIS 313-10716	ind2	0	1	1	0	0	0	0	0	1	1	0	1	1
SAYAM::IRGC 31538-2	IRIS 313-11110	ind2	0	1	0	0	0	0	0	1	0	0	0	0	0
RANRUWAN::IRGC 36360-1	IRIS 313-11191	aus	0	0	0	0	1	0	0	1	0	0	1	0	1
HONDERAWALA::IRGC 47372-1	IRIS 313-11382	indx	0	0	0	1	0	0	0	1	0	0	0	1	1
NONA BOKRA::IRGC 22710-C1	IRIS 313-7736	ind2	1	0	0	0	0	0	0	0	0	0	0	1	1
FL478	CX219	indx	0	0	0	0	0	0	0	1	0	1	1	0	0
At			1	0	0	0	1	1	1	1	1	1	1	0	0
Bg			0	1	1	1	0	0	0	0	0	0	0	1	1

## Sheet: S7
Supplementary Table S7. Abiotic stress related Cis acting elements revealed by the analysis of the promoter sequences of the genes with InDels
Abiotic stress related Cis acting elements	Os01g0581400			Os03g0839200			Os04g0117600			Os05g0390500			Os07g0181000			Os07g0225300			Os10g0107000			Os11g0655900			Os12g0622500			Os12g0624200
	Nipponbare	At354	Bg352	Nipponbare	At354	Bg352	Nipponbare	At354	Bg352	Nipponbare	At354	Bg352	Nipponbare	At354	Bg352	Nipponbare	At354	Bg352	Nipponbare	At354	Bg352	Nipponbare	At354	Bg352	Nipponbare	At354	Bg352	Nipponbare	At354	Bg352
ABRE	4	4	4	1	1	1	0	1	0	7	6	6	9	11	11	1	1	1	4	3	4	0	0	0	4	4	4	1	1	1
CAAT	5	6	5	6	6	6	1	2	2	8	9	9	4	5	6	6	5	6	10	5	8	2	5	4	10	10	10	12	12	12
DPBF	1	1	1	1	1	1	1	0	0	2	2	1	0	1	1	1	1	2	1	0	1	0	0	0	0	0	0	0	0	0
GAGA	1	0	1	0	0	0	0	0	0	0	0	0	0	0	0	0	0	0	0	0	0	0	0	0	0	0	0	0	0	0
GBOX	0	0	0	2	2	2	4	6	6	6	4	4	4	0	0	2	2	2	4	6	7	0	0	0	5	4	6	0	0	0
IBOX	5	5	5	0	0	0	1	0	0	7	7	7	0	0	0	0	0	1	3	4	3	5	2	5	8	8	8	4	5	4
ROOT	8	6	8	12	12	12	3	3	5	4	5	5	0	0	0	7	8	8	4	5	6	12	10	11	7	9	9	13	14	16
SEF3	1	1	1	0	0	0	1	1	1	0	0	0	0	0	0	1	0	1	0	0	0	0	0	0	0	0	0	0	0	0
SEF4	0	0	0	3	4	4	1	1	0	5	4	5	1	1	1	5	7	5	1	1	1	3	3	3	1	1	1	2	2	2
Total	25	23	25	25	26	26	12	14	14	39	37	37	18	18	19	23	24	26	27	24	30	22	20	23	35	36	38	32	34	35

## Sheet: S8
Supplementary Table S8. InDel marker information
Gene	Primer name	Forward primer	Reverse primer	Annealing Temperature	Expected band size of wild parent	Expected band size of mutated parent
Os01g0581400	PKW	CCGTCCTCGTCGTCCAAG	GAGGCTGTCGCAGAAGTCC	56°C	180bp	168bp

## Sheet: Fig S1
Supplementary Figure S1. Presence of identified InDels in known salt tolerant donors. A. Os01g0581400 B. Os10g0107000 C. Os11g0655900 D. Os12g0622500 E. Os12g0624200.
